# Supplementary material for: Two Different Inoculation Methods Unveiled the Relative Independence of DON Accumulation in Wheat Kernels from Disease Severity on Spike after Infection by Fusarium Head Blight
Source: Toxins (Basel). 2021 May 14;13(5):353. doi: 10.3390/toxins13050353 (PMC8156083; doi:10.3390/toxins13050353)
Supplement: Supplementary file 1 [file toxins-13-00353-s001.zip]

Archive with 1 entries (1 files):
- toxins-1223582-SI.pdf
